# Supplementary material for: Staphylococcus aureus bacteremia in alcoholics
Source: PLoS One. 2024 May 21;19(5):e0298612. doi: 10.1371/journal.pone.0298612 (PMC11108141; doi:10.1371/journal.pone.0298612)
Supplement: S1 File — (XLSX) [file pone.0298612.s004.xlsx]

## Sheet: S4 File
Alcoholism	Age_over_60	Sex_male	Hospital_acquired_staphylococcus_aureus_bacteremia	Pitt_bact_score_over_3	Pitt_bact_score_over_5	Severe_sepsis_at_bloodculture	ICU_at_bloodculture	Emergent_dialysis_at_bloodculture	Inotropic_tx_at_bloodculture	Artificial_ventilation_at_bloodculture	Bedside_consultation_within_7_days	Telephone_consulation_within_7_days	No_consultation_within_7_days	Deep_infection_foci	Pneumonia	Endocarditis	rifampicin	McCabe_healthy_or_nonfatal	McCabe_ultimately_tai_rapidly_fatal
1	0	1	0	1	0	0	0	0	0	0	1	0	0	0	0	0	0	1	0			0 = no, 1 = yes
1	0	0	0	1	1	0	1	0	0	1	0	1	0	1	1	0	0	1	0
1	0	1	1	0	0	0	0	0	0	0	0	1	0	0	0	0	0	0	1
1	0	0	0	1	0	1	1	0	1	0	0	1	0	1	1	0	0	1	0
1	0	1	1	1	1	0	1	0	0	1	0	1	0	1	1	0	0	0	1
1	0	1	1	0	0	0	0	0	0	0	0	0	1	0	0	0	0	0	1
1	1	1	0	1	1	1	1	1	1	1	0	1	0	1	1	0	0	0	1
1	0	0	1	0	0	0	0	0	0	0	0	1	0	0	0	0	1	1	0
1	0	1	0	0	0	0	0	0	0	0	0	1	0	1	0	1	1	0	1
1	0	1	0	#NULL!	#NULL!	0	0	0	0	0	0	1	0	0	0	0	0	1	0
1	0	1	0	#NULL!	#NULL!	0	1	0	0	0	1	0	0	1	1	0	1	1	0
1	1	1	0	0	0	0	0	0	0	0	1	0	0	0	0	0	0	0	1
1	1	1	0	0	0	0	1	0	0	0	1	0	0	1	1	0	1	0	1
1	1	1	1	0	0	0	1	0	0	0	1	0	0	1	1	0	0	0	1
1	1	1	1	1	0	1	1	1	1	0	1	0	0	1	1	0	1	0	1
1	1	1	0	0	0	0	0	0	0	0	1	0	0	1	1	0	1	1	0
1	0	1	1	0	0	0	1	0	0	0	1	0	0	1	0	0	1	1	0
1	1	0	1	0	0	0	0	0	0	0	1	0	0	1	0	0	1	1	0
1	0	1	0	0	0	0	0	0	0	0	1	0	0	1	1	0	0	0	1
1	0	1	1	0	0	0	1	0	0	0	1	0	0	0	0	0	1	1	0
1	0	1	1	0	0	0	0	0	0	0	1	0	0	1	1	1	1	1	0
1	0	0	1	0	0	0	0	0	0	0	1	0	0	1	1	0	0	1	0
1	0	1	0	0	0	0	1	0	0	0	1	0	0	1	0	0	0	1	0
1	0	1	0	0	0	0	0	0	0	0	1	0	0	1	1	0	1	1	0
1	0	1	0	0	0	0	1	0	0	0	1	0	0	1	1	0	0	1	0
1	0	1	0	1	0	1	1	0	1	0	1	0	0	1	1	0	1	1	0
1	1	1	1	1	1	1	1	1	0	1	1	0	0	1	0	0	1	0	1
1	0	1	1	0	0	0	0	0	0	0	1	0	0	0	0	0	0	1	0
1	1	1	1	0	0	0	0	0	0	0	1	0	0	1	1	0	1	1	0
1	0	1	1	1	0	0	1	1	0	1	1	0	0	1	1	0	0	0	1
1	0	1	1	1	1	1	1	0	1	1	1	0	0	0	0	0	0	1	0
1	1	1	0	0	0	0	1	0	0	0	1	0	0	0	0	0	1	0	1
1	1	1	0	1	0	1	0	0	0	0	1	0	0	1	1	0	1	0	1
1	0	1	0	0	0	0	0	0	0	0	1	0	0	1	1	0	0	1	0
1	0	1	0	1	1	1	1	0	0	0	1	0	0	1	1	0	0	1	0
1	1	1	0	0	0	0	0	0	0	0	1	0	0	0	0	0	0	1	0
1	1	1	1	0	0	0	0	0	0	0	1	0	0	1	1	0	0	0	1
1	0	1	1	0	0	0	0	0	0	0	1	0	0	0	0	0	0	0	1
1	0	1	0	0	0	0	0	0	0	0	0	1	0	1	1	0	1	1	0
1	1	1	0	0	0	0	0	0	0	0	0	0	1	1	1	1	1	1	0
1	1	1	1	0	0	0	0	0	0	0	1	0	0	0	0	0	1	0	1
1	0	1	0	1	1	1	1	0	1	1	1	0	0	0	0	0	0	0	1
1	1	0	1	0	0	0	0	0	0	0	1	0	0	1	1	0	1	1	0
1	1	1	0	0	0	0	0	0	0	0	1	0	0	1	1	0	1	1	0
1	1	1	0	0	0	0	0	0	0	0	1	0	0	1	0	0	1	1	0
1	0	1	1	0	0	0	0	0	0	0	1	0	0	1	0	0	0	1	0
1	0	1	1	1	1	1	1	0	0	0	1	0	0	1	1	0	0	1	0
1	0	0	1	0	0	0	0	0	0	0	1	0	0	1	0	0	0	0	1
1	0	1	0	0	0	0	0	0	0	0	1	0	0	1	0	0	1	1	0
1	0	1	0	0	0	0	0	0	0	0	1	0	0	1	0	0	1	1	0
1	0	1	1	0	0	0	0	0	0	0	1	0	0	1	1	1	1	1	0
1	0	0	0	0	0	0	0	0	0	0	1	0	0	1	1	0	0	1	0
1	0	1	0	0	0	0	1	0	0	0	1	0	#NULL!	1	1	0	0	1	0
1	0	0	0	0	0	0	0	0	0	0	1	0	0	1	0	0	0	1	0
1	1	1	0	0	0	0	0	0	0	0	1	0	0	1	1	1	1	0	1
1	0	1	0	0	0	0	0	0	0	0	1	0	0	1	0	0	1	0	1
1	0	1	0	0	0	0	0	0	0	0	1	0	0	1	1	0	1	1	0
1	0	1	0	0	0	0	0	0	0	0	1	0	0	1	1	0	0	1	0
1	0	1	0	0	0	0	0	0	0	0	1	0	0	0	0	0	0	1	0
1	0	1	1	0	0	0	0	0	0	0	1	0	0	0	0	0	0	1	0
1	0	0	0	0	0	0	0	0	0	0	1	0	0	1	0	0	0	0	1
1	1	0	1	0	0	0	0	0	0	0	1	0	0	0	0	0	0	1	0
1	0	1	1	0	0	0	1	0	0	0	1	0	0	1	1	0	0	1	0
1	1	1	0	1	0	1	0	0	0	0	1	0	0	0	0	0	1	1	0
1	1	1	1	0	0	1	1	0	0	0	1	0	0	1	1	0	1	1	0
1	1	0	1	0	0	0	0	0	0	0	1	0	0	1	1	0	0	0	1
1	0	0	0	0	0	0	0	0	0	0	1	0	0	1	0	0	1	1	0
1	1	0	0	0	0	0	0	0	0	0	1	0	0	1	1	0	0	1	0
1	1	0	0	0	0	0	0	0	0	0	1	0	0	1	1	0	1	1	0
1	1	0	0	1	1	0	1	0	0	0	1	0	0	1	1	0	1	1	0
1	0	1	0	0	0	0	0	0	0	0	0	1	0	1	0	0	0	1	0
1	0	1	0	1	1	1	1	0	0	0	1	0	0	0	0	0	0	0	1
1	1	1	0	0	0	0	0	0	0	0	1	0	0	1	0	0	1	1	0
1	1	1	0	1	1	1	1	0	1	1	1	0	0	1	0	1	0	1	0
1	0	1	1	1	1	1	1	0	1	1	1	0	0	1	0	0	0	1	0
1	0	1	0	1	0	1	1	0	1	0	0	0	1	0	0	0	0	0	1
1	0	0	1	0	0	0	0	0	0	0	1	0	0	1	1	0	1	1	0
1	0	1	0	1	1	1	1	0	1	1	0	1	0	1	1	0	0	0	1
1	0	1	0	1	1	1	1	0	1	1	0	1	0	1	1	0	0	1	0
1	0	1	0	0	0	0	1	0	0	0	0	1	0	0	0	0	0	1	0
1	0	0	0	1	0	1	1	1	1	0	0	0	1	0	0	0	0	0	1
1	0	1	0	0	0	1	0	0	0	0	0	0	1	0	0	0	0	1	0
1	1	0	0	1	0	1	0	0	0	0	0	0	1	0	0	0	0	1	0
0	0	0	1	0	0	0	0	0	0	0	0	0	1	0	0	0	1	1	0
0	0	1	0	0	0	0	0	0	0	0	1	0	0	1	0	0	1	1	0
0	0	1	1	0	0	0	0	0	0	0	1	0	0	1	1	0	0	1	0
0	0	0	0	0	0	0	0	0	0	0	1	0	0	1	0	0	0	1	0
0	0	0	0	1	0	1	1	0	1	0	1	0	0	1	1	1	1	1	0
0	1	0	1	#NULL!	#NULL!	0	1	0	0	0	0	0	1	0	0	0	0	0	1
0	0	1	1	0	0	0	0	0	0	0	1	0	0	1	1	0	1	0	1
0	1	1	0	0	0	0	0	0	0	0	0	0	1	1	1	0	0	0	1
0	0	1	0	0	0	1	0	0	0	0	0	1	0	0	0	0	0	1	0
0	0	1	1	0	0	0	0	0	0	0	0	0	1	0	0	0	0	1	0
0	1	1	1	0	0	0	0	0	0	0	1	0	0	1	0	0	1	1	0
0	0	0	1	0	0	0	0	0	0	0	0	1	0	1	0	0	1	0	1
0	0	0	1	0	0	0	0	0	0	0	0	1	0	0	0	0	1	0	1
0	0	1	1	0	0	0	0	0	0	0	0	1	0	0	0	0	0	0	1
0	0	1	1	0	0	0	0	0	0	0	0	0	1	1	1	0	1	1	0
0	0	1	0	0	0	0	0	0	0	0	1	0	0	1	0	1	1	1	0
0	1	0	0	1	0	1	1	0	1	0	1	0	0	1	1	0	0	1	0
0	0	1	1	0	0	0	0	0	0	0	0	0	1	0	0	0	0	0	1
0	0	0	1	1	1	0	0	0	1	1	1	0	0	1	0	1	1	1	0
0	0	1	1	0	0	0	0	0	0	0	0	1	0	1	1	0	1	0	1
0	0	1	1	0	0	0	0	0	0	0	0	1	0	1	1	0	0	0	1
0	1	1	1	0	0	0	0	0	0	0	0	1	0	0	0	0	0	1	0
0	0	0	0	0	0	0	0	0	0	0	1	0	0	0	0	0	0	1	0
0	1	0	0	0	0	0	0	0	0	0	0	1	0	1	1	0	0	0	1
0	1	0	0	0	0	0	0	0	0	0	1	0	0	1	1	0	1	0	1
0	1	0	0	0	0	0	0	0	0	0	1	0	0	1	0	0	1	1	0
0	0	0	1	0	0	0	0	0	0	0	1	0	0	0	0	0	1	1	0
0	0	1	0	0	0	0	0	0	0	0	1	0	0	1	0	0	1	1	0
0	1	0	1	0	0	0	0	0	0	0	1	0	0	1	1	0	1	0	1
0	1	0	1	0	0	0	1	0	0	0	1	0	0	1	0	1	0	0	1
0	0	1	1	0	0	0	0	0	0	0	1	0	0	1	0	0	1	0	1
0	1	0	1	0	0	0	1	0	0	0	1	0	0	1	1	0	0	0	1
0	0	0	1	0	0	0	0	1	0	0	0	0	1	0	0	0	0	1	0
0	0	1	1	0	0	0	0	1	0	0	0	1	0	0	0	0	0	0	1
0	0	1	0	0	0	0	1	0	0	0	0	1	0	0	0	0	1	1	0
0	0	0	1	0	0	0	0	0	0	0	0	0	1	1	1	0	0	1	0
0	1	1	1	0	0	0	0	0	0	0	0	0	1	0	0	0	0	0	1
0	1	0	1	0	0	0	0	0	0	0	1	0	0	1	0	0	0	0	1
0	0	1	1	1	1	0	1	1	0	1	1	0	0	1	1	0	0	1	0
0	0	1	0	0	0	0	0	0	0	0	0	1	0	0	0	0	1	0	1
0	1	1	1	1	1	0	1	0	1	1	1	0	0	0	0	0	1	0	1
0	0	0	1	0	0	0	0	0	0	0	0	0	1	1	0	0	1	1	0
0	0	0	0	0	0	0	0	0	0	0	1	0	0	1	0	0	1	1	0
0	0	1	0	0	0	0	0	0	0	0	1	0	0	0	0	0	1	1	0
0	0	1	1	0	0	0	0	0	0	0	1	0	0	0	0	0	1	1	0
0	0	0	0	0	0	0	0	0	0	0	1	0	0	1	0	0	1	1	0
0	1	1	0	1	1	1	1	0	1	1	0	0	1	1	1	0	1	0	1
0	0	1	0	0	0	1	1	0	0	0	1	0	0	1	1	0	1	1	0
0	0	0	0	0	0	0	0	0	0	0	0	1	0	1	1	0	1	0	1
0	0	0	0	0	0	0	0	0	0	0	1	0	0	1	0	1	1	1	0
0	1	1	0	0	0	0	0	0	0	0	0	0	1	0	0	0	0	0	1
0	1	1	0	0	0	0	0	0	0	0	1	0	0	1	0	0	1	1	0
0	1	1	0	0	0	0	0	0	0	0	1	0	0	1	1	0	1	1	0
0	0	1	0	0	0	0	0	0	0	0	1	0	0	1	1	0	1	1	0
0	1	0	1	0	0	0	0	0	0	0	0	1	0	0	0	0	0	1	0
0	0	1	0	0	0	0	0	0	0	0	1	0	0	1	1	0	1	1	0
0	1	1	0	0	0	0	0	0	0	0	1	0	0	1	0	0	1	1	0
0	1	1	0	0	0	0	0	0	0	0	1	0	0	1	1	0	1	1	0
0	1	0	1	0	0	0	0	0	0	0	1	0	0	1	1	0	1	0	1
0	0	1	0	0	0	0	0	0	0	0	1	0	0	1	0	0	1	1	0
0	0	1	0	0	0	0	0	0	0	0	1	0	0	1	1	1	1	0	1
0	0	1	1	0	0	0	0	0	0	0	1	0	0	0	0	0	0	1	0
0	0	1	1	0	0	0	0	0	0	0	1	0	0	1	0	0	1	1	0
0	0	1	1	0	0	0	0	0	0	0	1	0	0	1	1	0	0	1	0
0	1	0	1	#NULL!	#NULL!	0	0	0	0	0	1	0	0	1	0	1	1	1	0
0	1	1	1	0	0	1	1	0	0	1	1	0	0	1	1	0	1	0	1
0	1	1	1	0	0	0	0	0	0	0	1	0	0	0	0	0	0	0	1
0	1	1	0	0	0	0	0	0	0	0	1	0	0	1	1	0	0	1	0
0	0	0	1	0	0	0	0	0	0	0	1	0	0	1	1	0	0	0	1
0	0	1	0	0	0	0	1	0	0	0	1	0	0	1	0	0	1	1	0
0	1	1	1	0	0	0	0	0	0	0	1	0	0	1	1	0	1	0	1
0	0	0	1	0	0	0	0	0	0	0	1	0	0	1	0	0	0	0	1
0	0	1	1	0	0	0	0	0	0	0	1	0	0	1	0	0	1	1	0
0	0	1	0	0	0	0	0	0	0	0	1	0	0	1	0	0	1	1	0
0	1	0	1	0	0	0	0	0	0	0	1	0	0	1	0	1	1	0	1
0	1	0	1	0	0	0	0	0	0	0	0	1	0	1	0	0	0	1	0
0	1	0	0	0	0	0	0	0	0	0	1	0	0	0	0	0	0	1	0
0	0	0	1	0	0	0	0	0	0	0	1	0	0	1	1	0	1	1	0
0	0	0	0	0	0	0	0	0	0	0	1	0	0	0	0	0	1	1	0
0	0	1	1	0	0	0	1	1	0	1	0	1	0	0	0	0	1	0	1
0	1	0	1	0	0	0	0	0	0	0	1	0	0	1	1	0	1	1	0
0	0	1	0	0	0	0	0	0	0	0	1	0	0	1	0	0	1	1	0
0	0	1	0	0	0	0	0	0	0	0	1	0	0	1	0	0	1	1	0
0	1	1	0	0	0	0	0	0	0	0	1	0	0	1	0	0	1	1	0
0	0	0	0	0	0	0	0	0	0	1	1	0	0	0	0	0	1	1	0
0	0	1	0	0	0	0	1	0	0	0	1	0	0	1	0	1	1	1	0
0	0	1	1	0	0	0	0	0	0	0	1	0	0	1	1	1	1	0	1
0	1	1	1	0	0	0	0	0	0	0	1	0	0	0	0	0	0	0	1
0	1	0	0	0	0	0	0	0	0	0	1	0	0	0	0	0	0	1	0
0	0	1	0	0	0	0	0	0	0	0	1	0	0	1	0	0	1	1	0
0	0	1	0	0	0	0	0	0	0	0	1	0	0	1	0	1	1	1	0
0	1	0	1	0	0	1	0	0	0	0	1	0	0	1	1	0	1	1	0
0	0	0	0	0	0	0	1	0	0	0	1	0	0	1	1	0	1	1	0
0	1	0	0	0	0	0	0	0	0	0	1	0	0	1	0	0	1	0	1
0	0	1	1	0	0	0	0	0	0	0	1	0	0	1	1	1	0	0	1
0	1	1	1	0	0	0	0	0	0	0	1	0	0	1	1	0	1	0	1
0	1	1	1	0	0	0	1	0	0	0	1	0	0	1	1	0	1	1	0
0	0	1	1	0	0	0	0	0	0	0	1	0	0	1	0	0	0	0	1
0	0	0	0	0	0	0	0	0	0	0	1	0	0	0	0	0	1	1	0
0	1	1	0	1	1	1	1	0	0	0	1	0	0	1	1	0	1	1	0
0	0	1	1	0	0	0	0	0	0	0	1	0	0	1	1	0	1	1	0
0	0	1	0	0	0	0	0	0	0	0	1	0	0	1	0	0	1	1	0
0	1	0	1	0	0	0	0	0	0	0	1	0	0	1	0	0	0	1	0
0	1	1	0	0	0	0	0	0	0	0	1	0	0	1	1	0	1	1	0
0	1	1	1	0	0	0	0	0	0	0	1	0	0	1	1	0	1	1	0
0	1	1	1	0	0	0	0	0	0	0	1	0	0	1	1	0	1	1	0
0	1	1	0	0	0	0	0	0	0	0	1	0	0	1	0	0	1	1	0
0	0	1	1	0	0	0	0	0	0	0	1	0	0	1	0	0	1	1	0
0	0	0	1	0	0	0	1	1	0	0	0	1	0	0	0	0	1	0	1
0	0	1	1	0	0	0	0	0	0	0	1	0	0	1	1	0	1	0	1
0	0	0	1	0	0	0	0	0	0	0	1	0	0	1	0	0	0	0	1
0	1	1	1	0	0	0	0	0	0	0	1	0	0	1	0	0	1	0	1
0	1	1	1	0	0	0	0	0	0	0	1	0	0	1	0	0	1	0	1
0	0	0	1	0	0	0	0	0	0	0	1	0	0	0	0	0	0	1	0
0	1	0	1	0	0	0	0	0	0	0	1	0	0	1	0	0	0	1	0
0	0	1	1	0	0	0	0	0	0	0	1	0	0	1	0	1	1	1	0
0	1	0	0	0	0	0	0	0	0	0	1	0	0	1	0	0	1	1	0
0	1	0	0	0	0	0	0	0	0	0	1	0	0	1	0	0	1	1	0
0	0	0	1	0	0	0	0	0	0	0	1	0	0	1	0	0	1	1	0
0	1	0	1	0	0	0	0	0	0	0	1	0	0	1	0	0	0	1	0
0	1	0	0	0	0	0	0	0	0	0	1	0	0	1	0	0	0	0	1
0	0	0	1	0	0	0	0	0	0	0	0	0	1	0	0	0	1	1	0
0	1	1	0	0	0	0	0	0	0	0	1	0	0	1	0	0	1	1	0
0	1	1	1	0	0	0	0	1	0	0	1	0	0	0	0	0	1	0	1
0	0	1	1	0	0	0	0	0	0	0	1	0	0	0	0	0	0	0	1
0	1	1	1	0	0	0	0	0	0	0	1	0	0	1	1	0	1	1	0
0	0	1	0	0	0	0	0	0	0	0	1	0	0	1	0	0	1	1	0
0	0	1	0	0	0	0	0	0	0	0	1	0	0	1	1	1	1	1	0
0	1	0	0	0	0	1	1	0	0	0	1	0	0	1	1	0	1	1	0
0	1	0	0	0	0	0	0	0	0	0	1	0	0	1	1	1	0	1	0
0	0	1	0	0	0	0	1	0	0	0	1	0	0	1	1	0	1	1	0
0	0	1	1	0	0	0	0	0	0	0	0	1	0	1	0	0	1	1	0
0	0	0	1	0	0	0	0	0	0	0	0	1	0	1	0	0	1	1	0
0	1	1	0	0	0	0	1	0	0	0	1	0	0	1	0	0	1	0	1
0	1	1	1	0	0	0	0	1	0	0	0	1	0	0	0	0	1	0	1
0	1	0	0	1	0	1	1	0	0	0	1	0	0	1	1	0	1	1	0
0	0	1	0	1	0	1	1	0	1	0	0	1	0	1	1	1	1	1	0
0	0	0	0	1	1	0	1	0	0	1	0	1	0	0	0	0	1	1	0
0	0	1	0	0	0	0	1	0	0	0	1	0	0	1	1	1	1	1	0
0	1	0	1	0	0	0	0	0	0	0	1	0	0	0	0	0	1	0	1
0	1	1	0	0	0	0	0	0	0	0	1	0	0	1	0	0	1	1	0
0	0	1	0	1	0	1	1	0	1	0	1	0	0	1	0	1	1	1	0
0	1	0	0	0	0	0	0	0	0	0	0	1	0	0	1	0	0	0	1
0	1	0	1	0	0	0	0	0	0	0	1	0	0	0	0	0	1	1	0
0	1	1	1	0	0	0	1	1	0	0	1	0	0	0	0	0	0	0	1
0	1	1	1	1	0	0	1	0	0	1	0	1	0	1	1	0	0	1	0
0	0	0	1	0	0	0	0	0	0	0	0	1	0	1	1	0	0	0	1
0	0	1	1	0	0	0	0	0	0	0	1	0	0	1	0	0	1	1	0
0	0	1	0	0	0	0	0	0	0	0	1	0	0	1	0	0	1	1	0
0	1	1	0	0	0	0	0	0	0	0	1	0	0	0	0	0	1	1	0
0	0	0	1	0	0	0	0	0	0	0	1	0	0	1	0	0	1	1	0
0	1	1	0	0	0	0	0	0	0	0	1	0	0	1	0	0	1	0	1
0	1	0	0	0	0	0	0	0	0	0	1	0	0	1	1	0	1	1	0
0	1	0	1	0	0	0	0	0	0	0	1	0	0	1	0	0	1	1	0
0	0	1	0	0	0	0	0	0	0	0	1	0	0	0	0	0	1	1	0
0	0	1	1	0	0	0	0	0	0	0	1	0	0	1	0	0	1	1	0
0	1	1	1	0	0	0	0	0	0	0	1	0	0	1	0	0	0	0	1
0	0	1	0	0	0	0	1	0	0	0	1	0	0	1	1	0	1	0	1
0	0	0	0	0	0	0	0	0	0	0	1	0	0	1	1	0	1	1	0
0	1	0	1	0	0	0	0	0	0	0	1	0	0	1	0	0	1	1	0
0	1	1	0	0	0	0	0	0	0	0	1	0	0	1	0	0	1	0	1
0	1	1	1	0	0	0	0	0	0	0	1	0	0	1	1	1	1	0	1
0	0	1	1	0	0	0	0	0	0	0	1	0	0	1	0	0	0	0	1
0	1	0	1	0	0	0	0	0	0	0	1	0	0	1	1	0	0	0	1
0	0	1	0	0	0	0	0	0	0	0	1	0	0	1	0	0	1	1	0
0	1	1	0	0	0	0	0	0	0	0	1	0	0	1	0	0	1	1	0
0	1	1	1	0	0	0	0	0	0	0	1	0	0	0	0	0	1	0	1
0	0	1	1	0	0	0	0	0	0	0	1	0	0	1	1	0	1	0	1
0	0	1	1	0	0	0	0	0	0	0	1	0	0	1	1	0	0	1	0
0	0	1	1	0	0	0	0	0	0	0	1	0	0	1	0	0	1	0	1
0	0	1	1	0	0	0	0	0	0	0	1	0	0	1	1	0	1	1	0
0	0	0	1	0	0	0	0	0	0	0	1	0	0	1	0	0	0	1	0
0	1	0	1	0	0	0	0	0	0	0	1	0	0	1	1	1	0	1	0
0	1	1	1	#NULL!	#NULL!	0	0	0	0	0	1	0	0	1	0	0	1	1	0
0	0	1	1	0	0	0	0	0	0	0	1	0	0	1	0	0	0	1	0
0	1	0	1	0	0	0	0	0	0	0	1	0	0	1	0	0	1	1	0
0	0	1	0	0	0	0	0	0	0	0	1	0	0	1	0	0	1	1	0
0	0	1	1	0	0	0	1	0	0	0	1	0	0	1	1	0	1	0	1
0	1	1	1	0	0	0	0	0	0	0	1	0	0	1	0	0	0	1	0
0	1	1	0	0	0	0	0	0	0	0	1	0	0	1	0	0	1	0	1
0	1	1	1	0	0	0	1	0	0	0	1	0	0	1	0	1	1	1	0
0	1	0	1	0	0	0	0	0	0	0	1	0	0	1	0	0	1	1	0
0	0	0	0	0	0	0	0	0	0	0	1	0	0	1	0	0	1	1	0
0	0	1	1	0	0	0	0	0	0	0	1	0	0	0	0	0	0	1	0
0	0	0	1	0	0	0	0	0	0	0	1	0	0	0	0	0	0	1	0
0	0	0	0	0	0	0	0	0	0	0	1	0	0	0	0	0	0	1	0
0	0	0	0	0	0	0	0	0	0	0	1	0	0	1	0	0	1	1	0
0	1	0	1	0	0	0	0	0	0	0	1	0	0	0	0	0	0	0	1
0	0	1	1	0	0	0	0	0	0	0	1	0	0	0	0	0	0	0	1
0	1	1	1	0	0	0	0	0	0	0	1	0	0	1	0	0	1	0	1
0	1	1	1	0	0	0	0	0	0	0	1	0	0	0	0	0	0	0	1
0	1	0	1	0	0	0	0	0	0	0	1	0	0	0	0	0	0	0	1
0	0	0	1	0	0	0	0	0	0	0	1	0	0	0	0	0	0	1	0
0	1	1	1	0	0	0	0	0	0	0	1	0	0	0	0	0	0	0	1
0	1	1	1	0	0	0	0	0	0	0	1	0	0	1	1	0	0	0	1
0	1	0	1	0	0	0	0	0	0	0	1	0	0	1	1	0	0	0	1
0	0	1	0	0	0	0	0	0	0	0	1	0	0	1	1	0	1	1	0
0	1	0	0	0	0	0	0	0	0	0	1	0	0	0	0	0	0	1	0
0	1	1	1	0	0	0	0	0	0	0	1	0	0	1	0	0	0	1	0
0	0	0	1	0	0	0	0	0	0	0	1	0	0	1	0	0	0	1	0
0	1	1	1	0	0	0	0	0	0	0	1	0	0	0	0	0	0	1	0
0	1	0	1	0	0	0	1	0	0	0	1	0	0	0	0	0	0	0	1
0	0	0	0	0	0	0	0	0	0	0	1	0	0	0	0	0	0	1	0
0	1	0	1	0	0	0	0	0	0	0	1	0	0	1	1	0	1	1	0
0	0	1	0	0	0	0	0	0	0	0	1	0	0	1	0	1	1	1	0
0	1	1	1	0	0	0	0	0	0	0	1	0	0	1	1	0	0	0	1
0	1	1	0	0	0	0	0	0	0	0	1	0	0	1	0	0	1	1	0
0	1	1	1	0	0	0	0	0	0	0	1	0	0	1	1	0	1	0	1
0	0	0	1	0	0	0	0	0	0	0	1	0	0	1	1	0	1	1	0
0	0	1	1	0	0	0	0	0	0	0	1	0	0	1	1	0	1	1	0
0	1	1	0	0	0	0	0	0	0	0	0	1	0	1	0	0	1	1	0
0	0	1	0	0	0	0	0	0	0	0	0	1	0	0	0	0	1	1	0
0	1	0	1	1	1	0	1	0	1	1	1	0	0	0	0	0	1	1	0
0	0	1	1	1	0	0	1	0	0	1	1	0	0	1	1	0	1	1	0
0	1	0	0	0	0	0	1	0	0	0	0	1	0	1	1	1	1	1	0
0	1	1	0	0	0	0	0	0	0	0	0	1	0	0	0	0	1	0	1
0	1	0	1	1	0	1	1	0	0	0	0	0	1	0	0	0	0	1	0
0	1	1	0	0	0	0	1	0	0	0	0	1	0	1	1	0	0	1	0
0	0	0	1	0	0	0	0	0	0	0	1	0	0	0	0	0	0	1	0
0	1	0	1	0	0	0	0	0	0	0	1	0	0	0	0	0	0	1	0
0	0	1	0	0	0	0	0	0	0	0	1	0	0	1	0	0	1	1	0
0	0	0	0	0	0	0	0	0	0	0	0	1	0	0	0	0	0	1	0
0	0	1	1	0	0	0	0	0	0	0	0	1	0	0	0	0	0	1	0
0	0	1	0	0	0	0	0	0	0	0	1	0	0	1	1	0	1	1	0
0	0	0	0	0	0	0	1	0	0	0	1	0	0	1	1	1	1	1	0
0	1	1	1	0	0	0	0	0	1	0	0	1	0	1	0	0	1	0	1
0	1	0	0	0	0	0	0	0	0	0	1	0	0	1	0	0	1	1	0
0	1	1	1	0	0	0	0	0	0	0	0	1	0	1	1	0	1	0	1
0	0	0	1	0	0	0	0	0	0	0	0	1	0	0	0	0	0	1	0
0	0	1	1	0	0	0	0	0	0	0	0	1	0	0	0	0	1	1	0
0	1	0	1	0	0	0	1	0	0	0	0	1	0	0	0	0	0	1	0
0	0	1	1	0	0	0	1	0	0	0	1	0	0	0	0	0	1	1	0
0	0	1	0	0	0	0	0	0	0	0	1	0	0	1	0	1	1	1	0
0	0	1	0	0	0	0	0	0	0	0	0	1	0	1	0	1	1	1	0
0	1	1	0	0	0	0	0	0	0	0	0	1	0	1	0	0	1	1	0
0	0	0	1	0	0	0	1	0	0	0	1	0	0	0	0	0	1	0	1
0	0	1	0	0	0	0	0	0	0	0	0	1	0	0	0	0	0	0	1
0	0	1	0	0	0	0	0	0	0	0	1	0	0	0	0	0	1	1	0
0	0	0	0	0	0	0	0	0	0	0	1	0	0	0	0	0	0	1	0
0	1	1	1	0	0	0	0	0	0	0	1	0	0	1	1	0	1	0	1
0	1	0	1	0	0	0	0	0	0	0	1	0	0	1	1	0	1	0	1
0	1	0	0	0	0	0	0	0	0	0	0	1	0	1	0	0	1	1	0
0	0	0	0	0	0	0	0	0	0	0	0	1	0	1	0	0	1	1	0
0	0	1	1	0	0	0	0	0	0	0	1	0	0	1	1	0	1	1	0
0	0	0	0	0	0	0	0	0	0	0	1	0	0	1	1	1	1	1	0
0	0	1	0	0	0	0	1	0	0	0	1	0	0	1	1	1	1	1	0
0	1	1	1	0	0	0	0	0	0	0	1	0	0	1	1	0	1	1	0
0	0	0	1	0	0	0	0	0	0	0	1	0	0	1	0	0	1	1	0
0	0	0	0	0	0	1	1	0	0	0	1	0	0	1	1	1	1	1	0
0	0	0	0	#NULL!	#NULL!	0	1	0	0	0	1	0	0	1	1	0	1	1	0
0	1	0	0	0	0	0	0	0	0	0	1	0	0	1	0	0	0	1	0
0	1	0	1	1	0	1	0	0	0	0	1	0	0	1	0	0	1	1	0
0	1	1	0	0	0	0	0	0	0	0	1	0	0	1	0	0	1	1	0
0	0	1	0	0	0	0	0	0	0	0	1	0	0	1	1	1	1	1	0
0	0	1	1	0	0	0	1	0	1	0	1	0	0	1	1	0	1	0	1
0	0	1	0	0	0	0	0	0	0	0	1	0	0	1	0	0	1	1	0
0	1	1	1	0	0	1	1	0	1	0	1	0	0	1	0	0	1	1	0
0	0	1	1	0	0	0	0	0	0	0	1	0	0	1	0	0	1	1	0
0	1	1	1	0	0	0	0	0	0	0	1	0	0	0	0	0	0	1	0
0	1	0	1	#NULL!	#NULL!	0	0	0	0	0	1	0	0	1	1	1	1	1	0
0	0	1	1	0	0	0	0	0	0	0	1	0	0	1	1	0	1	1	0
0	1	1	1	0	0	0	0	0	0	0	1	0	0	1	1	0	1	0	1
0	1	1	0	0	0	0	0	0	0	0	1	0	0	1	0	0	0	1	0
0	0	1	0	0	0	0	0	0	0	0	1	0	0	1	0	1	0	1	0
0	1	0	1	1	1	0	1	0	0	0	1	0	0	1	0	0	1	1	0
0	1	1	0	0	0	0	0	0	0	0	1	0	0	1	1	0	0	1	0
0	1	0	1	0	0	0	0	0	0	0	1	0	0	1	1	1	1	1	0
0	0	1	0	0	0	0	0	0	0	0	1	0	0	1	1	0	0	1	0
0	1	1	1	1	1	1	1	0	0	0	1	0	0	1	0	1	1	1	0
0	0	0	0	0	0	0	0	0	0	0	1	0	0	1	0	0	1	1	0
0	0	1	0	0	0	0	0	0	0	0	1	0	0	1	1	0	1	1	0
0	0	1	1	0	0	0	0	0	0	0	1	0	0	1	1	0	1	1	0
0	0	0	1	0	0	0	0	0	0	0	1	0	0	1	1	0	1	0	1
0	1	0	0	0	0	0	0	0	0	0	1	0	0	1	0	0	0	1	0
0	0	1	0	0	0	0	0	0	0	0	1	0	0	1	0	0	1	1	0
0	0	0	0	0	0	0	0	0	0	0	1	0	0	1	1	1	1	1	0
0	0	0	1	0	0	0	0	0	0	0	1	0	0	1	1	0	0	1	0
0	0	1	1	0	0	1	0	0	0	0	1	0	0	1	1	0	0	1	0
0	1	1	1	0	0	0	0	0	0	0	1	0	0	1	0	1	1	1	0
0	1	1	1	0	0	0	0	0	0	0	1	0	0	1	1	0	0	0	1
0	0	1	1	0	0	0	0	0	0	0	1	0	0	1	0	1	1	1	0
0	1	1	0	0	0	0	0	0	0	0	1	0	0	1	1	0	1	1	0
0	1	1	0	0	0	0	0	0	0	0	1	0	0	1	1	1	1	1	0
0	1	1	1	0	0	0	0	0	0	0	1	0	0	1	1	1	1	1	0
0	1	1	0	0	0	0	0	0	0	0	1	0	0	1	1	0	0	1	0
0	1	0	0	0	0	0	0	0	0	0	1	0	0	1	0	0	1	1	0
0	1	0	1	0	0	0	0	0	0	0	1	0	0	1	0	1	0	1	0
0	1	1	1	0	0	0	0	0	0	0	1	0	0	1	0	0	1	1	0
0	1	1	1	0	0	0	0	0	0	0	1	0	0	1	0	0	0	1	0
0	0	1	0	1	0	0	1	0	0	0	1	0	0	1	0	0	1	1	0
0	1	0	1	0	0	0	1	0	0	0	1	0	0	1	0	0	1	1	0
0	1	1	1	0	0	0	0	0	0	0	1	0	0	1	0	0	1	0	1
0	0	1	1	0	0	0	0	0	0	0	1	0	0	1	1	0	0	1	0
0	1	1	1	1	0	1	1	0	0	0	1	0	0	1	0	1	1	1	0
0	0	1	0	0	0	0	0	0	0	0	1	0	0	1	0	0	1	1	0
0	0	0	0	0	0	0	0	0	0	0	1	0	0	1	1	1	1	1	0
0	1	1	0	0	0	0	0	0	0	0	1	0	0	1	1	0	1	1	0
0	1	0	1	0	0	0	0	0	0	0	1	0	0	1	1	0	0	1	0
0	0	1	0	0	0	0	0	0	0	0	1	0	0	1	0	0	0	1	0
0	1	1	1	0	0	0	0	0	0	0	1	0	0	1	0	0	1	1	0
0	0	1	0	0	0	0	1	0	0	0	1	0	0	1	1	1	0	1	0
0	0	1	0	0	0	0	0	0	0	0	1	0	0	1	1	0	1	1	0
0	0	1	0	1	0	1	1	0	1	0	1	0	0	1	0	0	1	1	0
0	0	1	0	1	0	1	1	0	0	0	1	0	0	1	0	1	1	1	0
0	1	1	1	0	0	0	0	0	0	0	1	0	0	1	0	0	1	1	0
0	1	0	1	0	0	0	0	0	0	0	1	0	0	1	0	0	1	0	1
0	1	0	0	0	0	0	0	0	0	0	1	0	0	1	0	0	1	1	0
0	0	0	0	0	0	0	0	0	0	0	1	0	0	1	0	0	1	1	0
0	1	1	1	0	0	0	0	0	0	0	1	0	0	1	0	0	1	1	0
0	0	0	0	0	0	0	1	0	0	0	1	0	0	1	1	0	1	1	0
0	0	1	0	0	0	0	0	0	0	0	1	0	0	1	1	0	1	1	0
0	0	1	1	0	0	0	0	0	0	0	1	0	0	1	0	1	1	1	0
0	1	1	0	0	0	0	1	0	0	0	1	0	0	1	1	0	0	1	0
0	1	1	0	0	0	0	0	0	0	0	1	0	0	1	0	1	1	1	0
0	0	0	1	0	0	0	0	0	0	0	1	0	0	1	0	0	1	1	0
0	0	0	0	0	0	0	0	0	0	0	1	0	0	1	0	0	1	1	0
0	0	0	0	0	0	0	0	0	0	0	1	0	0	1	1	1	1	1	0
0	0	1	0	1	0	0	1	0	0	0	1	0	0	1	1	1	1	1	0
0	0	1	0	0	0	0	0	0	0	0	1	0	0	0	0	0	1	1	0
0	0	1	1	0	0	0	0	0	0	0	1	0	0	1	0	0	1	0	1
0	1	0	0	0	0	0	0	0	0	0	1	0	0	1	0	1	1	1	0
0	0	1	0	0	0	0	0	0	0	0	1	0	0	1	0	1	0	1	0
0	1	0	0	0	0	0	0	0	0	0	1	0	0	1	1	0	1	1	0
0	0	0	0	0	0	0	1	0	0	0	1	0	0	1	0	0	0	1	0
0	0	0	1	0	0	0	1	0	0	0	1	0	0	1	0	0	1	1	0
0	0	1	0	0	0	0	0	0	0	0	1	0	0	1	1	0	1	0	1
0	0	1	1	0	0	0	1	0	0	0	1	0	0	1	1	0	1	1	0
0	0	1	0	0	0	0	0	0	0	0	1	0	0	1	0	0	1	1	0
0	0	0	1	0	0	0	0	0	0	0	1	0	0	1	0	0	0	1	0
0	0	0	0	0	0	0	0	0	0	0	1	0	0	1	0	0	1	1	0
0	0	1	0	0	0	0	0	0	0	0	1	0	0	1	1	1	1	1	0
0	0	1	0	0	0	1	0	0	0	0	1	0	0	1	1	0	1	1	0
0	1	1	1	0	0	0	0	0	0	0	1	0	0	1	0	0	1	0	1
0	1	1	0	0	0	0	0	0	0	0	1	0	0	1	0	0	1	1	0
0	0	1	1	0	0	0	1	0	0	0	1	0	0	1	1	0	1	1	0
0	0	0	0	0	0	0	0	0	0	0	1	0	0	1	0	0	0	1	0
0	0	1	0	0	0	0	1	0	0	0	1	0	0	1	1	1	1	1	0
0	1	0	0	0	0	0	0	0	0	0	1	0	0	0	0	0	1	1	0
0	1	0	1	0	0	0	0	0	0	0	1	0	0	1	1	1	1	0	1
0	1	0	1	0	0	0	0	0	0	0	1	0	0	1	1	0	1	1	0
0	0	0	0	0	0	0	0	0	0	0	1	0	0	1	0	0	1	1	0
0	1	1	1	0	0	0	0	0	0	0	1	0	0	0	0	0	0	1	0
0	0	1	0	0	0	0	0	0	0	0	1	0	0	1	0	0	1	1	0
0	0	0	0	0	0	0	0	0	0	0	1	0	0	1	1	0	1	1	0
0	1	0	1	0	0	0	0	0	0	0	1	0	0	1	0	1	1	1	0
0	1	0	0	1	0	1	1	0	0	0	1	0	0	1	1	1	1	0	1
0	1	1	0	0	0	0	0	0	0	0	1	0	0	1	0	0	0	1	0
0	0	1	0	0	0	0	0	0	0	0	1	0	0	1	1	0	1	1	0
0	0	1	0	0	0	0	0	0	0	0	1	0	0	1	0	0	1	1	0
0	0	1	0	0	0	0	0	0	0	0	1	0	0	0	0	0	0	1	0
0	0	0	1	0	0	0	0	0	0	0	1	0	0	1	0	0	0	1	0
0	1	1	0	0	0	0	0	0	0	0	1	0	0	1	0	0	1	1	0
0	1	1	0	0	0	0	0	0	0	0	1	0	0	1	1	0	1	0	1
0	1	0	0	0	0	0	0	0	0	0	1	0	0	1	0	0	0	1	0
0	1	0	0	0	0	0	0	0	0	0	1	0	0	1	0	0	0	1	0
0	0	0	0	0	0	0	1	0	0	0	1	0	0	1	1	1	0	1	0
0	0	0	0	0	0	0	0	0	0	0	1	0	0	1	0	0	1	1	0
0	0	0	0	0	0	0	0	0	0	0	1	0	0	1	1	1	1	1	0
0	0	0	0	0	0	0	0	0	0	0	1	0	0	1	1	1	0	1	0
0	0	1	0	0	0	0	0	0	0	0	1	0	0	1	0	1	1	1	0
0	0	1	1	0	0	0	0	0	0	0	1	0	0	1	0	0	1	1	0
0	1	0	0	0	0	0	0	0	0	0	1	0	0	1	0	1	1	1	0
0	1	0	1	0	0	0	0	0	0	0	1	0	0	1	0	0	1	1	0
0	1	0	1	0	0	0	0	0	0	0	1	0	0	0	0	0	0	0	1
0	0	1	1	0	0	0	0	1	0	0	1	0	0	1	1	0	1	0	1
0	0	1	1	0	0	0	0	0	0	0	1	0	0	1	0	0	0	0	1
0	1	0	1	0	0	0	1	0	0	0	1	0	0	1	1	1	1	0	1
0	0	1	0	0	0	0	0	0	0	0	1	0	0	1	0	1	1	1	0
0	1	1	1	0	0	0	0	0	0	0	1	0	0	1	0	0	1	1	0
0	0	1	0	0	0	0	0	0	0	0	1	0	0	1	0	0	1	1	0
0	0	1	1	0	0	0	0	0	0	0	1	0	0	1	1	0	1	1	0
0	1	1	1	0	0	0	0	0	0	0	1	0	0	1	0	0	1	0	1
0	1	1	0	0	0	0	0	0	0	0	1	0	0	1	1	0	0	1	0
0	0	1	1	0	0	0	0	0	0	0	1	0	0	1	1	0	1	0	1
0	1	1	0	0	0	0	0	0	0	0	1	0	0	1	1	1	1	0	1
0	1	1	0	0	0	0	0	0	0	0	1	0	0	1	0	0	1	0	1
0	1	1	1	0	0	0	0	0	0	0	1	0	0	1	0	0	1	0	1
0	1	1	0	0	0	0	0	0	0	0	1	0	0	1	1	1	1	1	0
0	1	0	0	1	0	0	1	0	0	0	1	0	0	1	1	0	0	1	0
0	1	0	1	0	0	0	0	0	0	0	1	0	0	1	1	0	0	0	1
0	1	0	1	#NULL!	#NULL!	0	0	0	0	0	1	0	0	1	0	1	1	0	1
0	1	1	0	1	0	0	1	0	0	0	1	0	0	1	0	1	1	0	1
0	1	1	1	0	0	0	0	0	0	0	1	0	0	1	1	0	0	0	1
0	1	1	1	0	0	0	0	0	0	0	1	0	0	1	0	0	1	0	1
0	1	0	1	0	0	0	1	0	0	0	1	0	0	1	0	0	1	0	1
0	1	0	1	0	0	0	0	0	0	0	1	0	0	1	1	1	1	1	0
0	1	1	1	0	0	0	0	0	0	0	1	0	0	1	1	0	1	1	0
0	1	1	1	1	0	1	1	0	0	0	1	0	0	1	1	0	1	1	0
0	1	0	1	0	0	0	1	0	0	1	1	0	0	1	1	1	1	0	1
0	0	1	1	0	0	0	0	0	0	0	1	0	0	1	0	0	1	1	0
0	0	1	1	0	0	0	0	0	0	0	1	0	0	0	0	0	0	1	0
0	1	1	1	0	0	0	0	0	0	0	1	0	0	0	0	0	0	0	1
0	0	0	1	0	0	0	0	0	0	0	1	0	0	0	0	0	0	1	0
0	1	0	1	0	0	0	0	0	0	0	1	0	0	0	0	0	0	0	1
0	1	1	1	0	0	0	0	0	0	0	1	0	0	1	1	0	0	0	1
0	0	1	0	0	0	0	0	0	0	0	1	0	0	1	0	0	1	1	0
0	0	0	0	0	0	0	0	0	0	0	1	0	0	0	0	0	0	1	0
0	0	0	1	0	0	0	0	0	0	0	1	0	0	1	0	0	0	1	0
0	0	1	0	0	0	0	0	0	0	0	1	0	0	1	0	0	0	1	0
0	0	1	0	0	0	0	0	0	0	0	1	0	0	1	1	0	1	1	0
0	0	0	1	0	0	0	0	0	0	0	1	0	0	0	0	0	0	1	0
0	0	1	1	0	0	0	0	0	0	0	1	0	0	0	0	0	0	1	0
0	0	0	0	0	0	0	0	0	0	0	1	0	0	1	0	0	1	1	0
0	1	0	1	0	0	0	0	0	0	0	1	0	0	0	0	0	0	0	1
0	0	0	1	0	0	0	0	0	0	0	1	0	0	1	1	0	0	1	0
0	1	1	1	0	0	0	0	0	0	0	1	0	0	0	0	0	0	0	1
0	0	0	1	0	0	0	0	0	0	0	1	0	0	0	0	0	0	1	0
0	1	1	0	0	0	0	0	0	0	0	1	0	0	0	0	0	0	1	0
0	0	1	0	0	0	0	0	0	0	0	1	0	0	1	1	0	1	1	0
0	1	0	1	0	0	0	0	0	0	0	1	0	0	0	0	0	0	1	0
0	1	1	1	0	0	0	1	0	0	0	1	0	0	0	0	0	0	1	0
0	0	1	0	0	0	0	0	0	0	0	1	0	0	1	1	0	0	1	0
0	1	0	0	0	0	0	0	0	0	0	1	0	0	0	0	0	0	1	0
0	1	0	1	0	0	0	0	0	0	0	1	0	0	0	0	0	0	0	1
0	1	1	0	0	0	0	0	0	0	0	1	0	0	1	0	0	0	1	0
0	1	1	1	0	0	0	0	0	0	0	1	0	0	0	0	0	0	1	0
0	0	0	0	0	0	0	0	0	0	0	1	0	0	1	0	0	0	1	0
0	0	1	1	0	0	0	0	0	0	0	1	0	0	1	0	0	0	0	1
0	1	0	1	0	0	0	0	0	0	0	1	0	0	1	1	0	0	0	1
0	1	0	1	0	0	0	1	0	0	0	1	0	0	1	0	1	0	1	0
0	1	1	1	0	0	0	0	0	0	0	1	0	0	1	1	0	0	0	1
0	1	1	0	0	0	0	0	0	0	0	1	0	0	0	0	0	0	1	0
0	0	1	0	0	0	0	0	0	0	0	1	0	0	0	0	0	0	1	0
0	0	0	0	0	0	0	0	0	0	0	1	0	0	0	0	0	0	1	0
0	1	0	1	0	0	0	0	0	0	0	1	0	0	1	1	0	0	1	0
0	0	1	1	0	0	0	0	0	0	0	1	0	0	1	1	0	0	1	0
0	0	0	1	0	0	0	1	0	1	0	1	0	0	0	0	0	0	1	0
0	0	1	0	0	0	0	0	0	0	0	1	0	0	1	0	0	1	1	0
0	1	0	1	0	0	0	0	0	0	0	1	0	0	0	0	0	0	1	0
0	1	1	1	0	0	0	0	0	0	0	1	0	0	1	1	0	0	0	1
0	0	0	1	0	0	0	0	0	0	0	1	0	0	1	0	0	0	1	0
0	0	1	1	0	0	0	0	0	0	0	1	0	0	1	0	0	1	1	0
0	0	1	1	0	0	0	0	0	0	0	1	0	0	1	1	0	1	1	0
0	0	1	1	0	0	0	0	0	0	0	1	0	0	0	0	0	0	0	1
0	0	1	1	0	0	0	0	0	0	0	1	0	0	0	0	0	0	1	0
0	0	0	1	0	0	0	0	0	0	0	1	0	0	1	0	0	0	1	0
0	1	1	0	#NULL!	#NULL!	0	0	0	0	0	1	0	0	0	0	0	0	1	0
0	0	1	1	0	0	0	0	0	0	0	1	0	0	0	0	0	0	1	0
0	0	1	0	0	0	0	0	0	0	0	1	0	0	1	0	1	1	1	0
0	1	0	1	0	0	0	0	0	0	0	1	0	0	0	0	0	0	1	0
0	1	1	1	0	0	0	0	0	0	0	1	0	0	1	0	0	0	0	1
0	0	0	1	0	0	0	0	0	0	0	1	0	0	1	0	0	1	1	0
0	0	1	1	0	0	0	0	0	0	0	1	0	0	0	0	0	1	1	0
0	1	1	1	0	0	0	0	0	0	0	1	0	0	1	0	0	0	1	0
0	1	1	0	0	0	0	0	0	0	0	1	0	0	0	0	0	0	1	0
0	1	1	1	#NULL!	#NULL!	0	0	0	0	0	1	0	0	1	0	0	1	1	0
0	0	0	1	0	0	0	0	0	0	0	1	0	0	1	0	0	0	1	0
0	1	1	0	0	0	0	0	0	0	0	1	0	0	1	0	0	1	1	0
0	1	0	1	0	0	0	0	0	0	0	1	0	0	1	1	0	0	1	0
0	1	0	0	0	0	0	0	0	0	0	1	0	0	1	0	0	1	1	0
0	1	1	0	1	0	1	0	0	0	0	1	0	0	1	1	1	0	0	1
0	1	1	0	0	0	0	0	0	0	0	1	0	0	1	1	0	1	1	0
0	0	1	1	0	0	0	0	0	0	0	1	0	0	1	0	0	1	0	1
0	1	0	0	0	0	0	0	0	0	0	1	0	0	1	0	0	1	1	0
0	0	1	0	1	1	0	1	0	1	0	1	0	0	1	1	1	1	1	0
0	1	1	1	0	0	0	1	0	1	0	1	0	0	1	0	0	1	0	1
0	1	1	1	0	0	0	0	0	0	0	1	0	0	0	0	0	1	1	0
0	1	0	1	0	0	0	0	0	0	0	1	0	0	1	1	0	1	1	0
0	0	1	0	0	0	0	1	0	0	0	1	0	0	1	1	1	0	1	0
0	1	1	1	0	0	0	0	0	0	0	1	0	0	0	0	0	0	0	1
0	0	1	0	0	0	0	0	0	0	0	1	0	0	1	1	0	1	1	0
0	0	1	0	0	0	0	0	0	0	0	1	0	0	1	1	1	1	1	0
0	0	1	0	0	0	0	0	0	0	0	1	0	0	1	0	0	1	1	0
0	1	1	1	#NULL!	#NULL!	0	0	0	0	0	1	0	0	0	0	0	0	1	0
0	1	1	0	0	0	0	0	0	0	0	1	0	0	1	1	0	0	1	0
0	1	0	1	0	0	0	0	0	0	0	1	0	0	1	0	0	1	1	0
0	0	1	1	0	0	0	0	0	0	0	1	0	0	1	0	0	0	0	1
0	0	0	1	1	1	0	1	0	1	1	1	0	0	1	1	0	1	1	0
0	1	1	1	0	0	0	0	0	0	0	1	0	0	1	1	0	1	1	0
0	1	0	1	0	0	0	0	0	0	0	1	0	0	1	1	1	1	1	0
0	1	0	0	0	0	0	0	0	0	0	1	0	0	1	0	0	1	1	0
0	0	1	0	0	0	0	0	0	0	0	1	0	0	0	0	0	1	1	0
0	0	0	1	0	0	0	0	0	0	0	1	0	0	1	0	0	1	1	0
0	1	1	1	0	0	0	0	0	0	0	1	0	0	1	0	0	0	1	0
0	1	0	1	0	0	0	0	0	0	0	1	0	0	1	1	0	1	0	1
0	1	1	1	0	0	0	0	0	0	0	1	0	0	1	1	0	1	0	1
0	1	1	1	0	0	0	1	0	0	1	1	0	0	1	0	1	1	0	1
0	0	1	0	0	0	0	0	0	0	0	1	0	0	1	0	0	1	1	0
0	1	1	1	0	0	0	0	0	0	0	1	0	0	1	1	1	1	0	1
0	0	1	0	1	0	0	0	0	0	0	1	0	0	1	1	1	1	1	0
0	1	0	1	0	0	0	0	0	0	0	1	0	0	1	0	0	1	1	0
0	1	0	1	0	0	0	1	0	0	0	0	1	0	0	0	0	0	1	0
0	1	0	1	0	0	1	0	0	0	0	1	0	0	1	1	0	0	1	0
0	1	1	1	0	0	0	0	1	0	0	1	0	0	0	0	0	0	0	1
0	0	1	0	0	0	0	0	0	0	0	1	0	0	1	0	0	1	1	0
0	1	0	0	0	0	0	0	0	0	0	1	0	0	1	0	1	0	0	1
0	1	1	1	0	0	0	0	0	0	0	1	0	0	1	1	1	0	0	1
0	0	1	0	0	0	0	0	0	0	0	1	0	0	1	0	0	1	1	0
0	0	0	0	0	0	0	0	0	0	0	0	1	0	1	0	0	0	0	1
0	0	0	1	0	0	0	0	0	0	0	1	0	0	0	0	0	1	1	0
0	0	1	0	0	0	0	0	0	0	0	1	0	0	1	0	0	1	1	0
0	0	1	0	0	0	0	0	0	0	0	1	0	0	1	0	0	1	1	0
0	0	0	0	#NULL!	#NULL!	0	0	0	0	0	1	0	0	1	0	0	0	1	0
0	0	1	0	0	0	0	0	0	0	0	1	0	0	1	0	1	0	1	0
0	0	1	0	0	0	0	0	0	0	0	1	0	0	1	0	0	1	1	0
0	1	0	1	0	0	0	0	0	0	0	1	0	0	1	1	0	0	0	1
0	0	1	1	1	1	1	1	0	0	0	1	0	0	1	0	1	1	1	0
0	1	1	1	0	0	0	0	0	0	0	1	0	0	1	1	0	1	0	1
0	1	0	1	1	1	1	1	0	0	0	1	0	0	1	1	0	0	1	0
0	0	0	1	0	0	0	0	0	0	0	1	0	0	1	0	0	0	0	1
0	1	0	1	0	0	0	0	0	0	0	1	0	0	0	0	0	0	0	1
0	1	1	1	#NULL!	#NULL!	0	0	0	0	0	1	0	0	1	0	1	0	0	1
0	1	1	0	0	0	0	0	0	0	0	1	0	0	1	1	0	1	1	0
0	0	0	0	1	0	1	1	0	0	0	1	0	0	1	0	0	1	0	1
0	1	0	1	#NULL!	#NULL!	0	0	0	0	0	1	0	0	1	1	0	0	0	1
0	0	1	1	1	1	1	1	0	1	1	1	0	0	1	1	1	1	1	0
0	0	1	0	0	0	0	0	0	0	0	0	0	1	0	0	0	1	0	1
0	0	0	1	0	0	1	1	1	0	0	0	0	1	0	0	0	0	0	1
0	1	1	0	1	0	1	0	0	0	0	0	0	1	0	0	0	0	0	1
0	1	0	1	0	0	0	0	0	0	0	0	0	1	0	0	0	0	0	1
0	1	1	1	0	0	0	0	0	0	0	1	0	0	1	0	0	1	1	0
0	1	1	1	1	1	0	1	1	0	1	0	0	1	0	0	0	0	1	0
0	1	1	1	#NULL!	#NULL!	0	0	0	0	0	0	1	0	0	0	0	0	1	0
0	0	1	1	0	0	0	0	0	0	0	0	1	0	0	0	0	0	1	0
0	0	0	1	0	0	0	0	1	0	0	0	0	1	0	0	0	0	0	1
0	0	0	1	0	0	0	0	1	0	0	0	1	0	0	0	0	0	1	0
0	1	0	1	0	0	0	0	0	0	0	1	0	0	1	1	0	1	1	0
0	0	0	1	0	0	0	1	1	0	0	1	0	0	1	1	0	1	0	1
0	1	1	1	0	0	0	0	0	0	0	1	0	0	1	0	1	1	1	0
0	1	1	1	0	0	0	0	0	0	0	0	0	1	1	0	0	1	1	0
0	0	0	0	1	1	1	1	0	1	1	0	0	1	0	0	0	0	1	0
0	0	0	1	0	0	0	0	0	0	0	0	1	0	0	0	0	1	0	1
0	1	1	1	0	0	0	1	0	0	0	0	1	0	1	1	0	0	0	1
0	0	1	0	0	0	0	1	0	0	0	1	0	0	1	0	0	0	1	0
0	1	0	0	1	0	0	1	0	0	1	0	1	0	1	1	0	0	1	0
0	0	0	1	0	0	0	0	0	0	0	0	0	1	0	0	0	0	0	1
0	1	1	1	0	0	0	0	1	0	0	0	0	1	1	0	0	0	0	1
0	0	1	0	0	0	0	0	0	0	0	1	0	0	1	1	0	1	1	0
0	0	1	0	0	0	0	0	0	0	0	1	0	0	1	1	0	1	1	0
0	0	1	1	0	0	0	0	0	0	0	0	0	1	0	0	0	0	1	0
0	1	1	1	0	0	0	0	0	0	0	0	0	1	0	0	0	0	0	1
0	1	1	0	0	0	0	0	0	0	0	0	0	1	1	0	0	0	1	0
0	0	1	1	1	1	1	1	1	1	1	0	0	1	1	1	0	0	0	1
0	0	1	0	1	1	1	1	0	1	1	0	0	1	0	0	0	0	1	0
#NULL!	#NULL!	#NULL!	#NULL!	#NULL!	#NULL!	#NULL!	#NULL!	#NULL!	#NULL!	#NULL!	#NULL!	#NULL!	#NULL!	#NULL!	#NULL!	#NULL!	#NULL!	#NULL!	#NULL!
